# Supplementary material for: Comparison of the prognostic values of preoperative inflammation-based parameters in patients with breast cancer
Source: PLoS One. 2017 May 10;12(5):e0177137. doi: 10.1371/journal.pone.0177137 (PMC5425200; doi:10.1371/journal.pone.0177137)
Supplement: S1 File — (XLSX) [file pone.0177137.s001.xlsx]

## Sheet: Takeuchi
WBC	Lymph	Neut	Plat	Mono	CRP	Recpo	Prog	Age	BMI	His	Dia	ly	v	Grade	ER	PgR	Her2	LN	DFS１	DFS	NLR	LMR	PLR	DFS2
5710	40.6	53.8	21.5	4	0.04	0	1	56	23.1111	13	22	2	0	3	0	0	3	10	1	118.167	1.32512	10.15	92.742	0
6020	28.2	68.3	22.9	2.5	0.13	0	1	80	24.5603	1	16	0	0	1	2	2	0	0	1	108.733	2.42199	11.28	134.893	0
3370	41.8	46.6	28.9	6.5	0.04	14	5	43	23.7812	1	28	0	0	3	2	2	3	0	0	67.4	1.11483	6.43077	205.16	1
5450	26.6	66.4	20.7	4.2	0.03	0	1	55	22.6659	1	13	1	0	2	2	2	0	0	1	114.933	2.49624	6.33333	142.788	0
10200	36.1	56.5	25.7	3.9	0.02	0	1	41	17.5146	1	22	1	0	2	2	2	0	3	1	59.8667	1.5651	9.25641	69.7952	0
4660	34.5	59.7	25.1	4.3	0.02	0	1	68	24.064	6	18	0	0	2	0	0	3	0	1	114.7	1.73043	8.02326	156.124	0
4010	19.5	74.1	19.4	5	0.02	0	1	44	16.8242	3	8	0	0	2	2	2	0	0	1	113.867	3.8	3.9	248.098	0
4830	45.5	51.4	20.6	2.5	0.05	0	1	67	21.4031	3	16	1	0	2	2	2	0	1	1	79.1667	1.12967	18.2	93.7365	0
5040	28.2	64.2	26.6	3	0.03	0	1	69	24.2439	2	15	0	0	2	2	2	0	0	1	111.4	2.2766	9.4	187.155	0
4050	39.5	48.2	19.9	7.9	0	0	1	44	18.7962	2	15	0	0	2	2	2	0	0	1	111.167	1.22025	5	124.394	0
4870	39	51.3	16.6	6.8	0.05	0	1	74	23.1911	2	14	1	0	3	0	0	0	0	1	103.933	1.31538	5.73529	87.4006	0
5750	29.4	61	18.4	6.8	0.45	0	1	74	27.6646	3	13	1	0	2	2	2	0	0	1	110.333	2.07483	4.32353	108.844	0
6850	16.4	79.5	20.5	3.6	0.05	0	1	84	20.5442	2	35	2	0	3	2	2	0	9	1	39.8667	4.84756	4.55556	182.482	0
5440	29.2	66.9	25.7	3.3	0.33	0	1	69	26.7405	1	23	0	0	2	2	2	0	0	1	82.4333	2.2911	8.84848	161.79	0
6200	29	66.6	22.8	3.4	0.07	0	1	68	24.1965	3	17	1	0	2	2	2	0	1	1	107.567	2.29655	8.52941	126.808	0
6840	36.8	56.4	32.1	5	0	0	1	44	22.3757	1	18	1	0	2	2	2	0	1	1	106.767	1.53261	7.36	127.527	0
5930	34.9	55.7	25	1.5	0.04	0	1	51	21.3593	1	20	1	0	2	2	2	0	0	1	105.667	1.59599	23.2667	120.798	0
5330	40.2	50.6	19	5.1	0.39	0	1	51	22.5827	3	30	0	0	2	2	2	0	0	1	105.867	1.25871	7.88235	88.6748	0
6270	43.2	50.1	34.8	4.6	0.01	0	1	55	22.2222	3	9	0	0	1	2	2	0	0	1	105.567	1.15972	9.3913	128.478	0
5540	37.5	52.9	18.3	6.3	1.24	3	2	69	30.4558	2	18	0	0	2	2	2	0	0	0	6.03333	1.41067	5.95238	88.0866	1
4090	30.8	58.7	19	7.1	0.08	4	1	70	18.2563	1	50	1	1	3	2	1	0	2	1	65.5	1.90584	4.33803	150.827	0
5230	27.5	64.2	22.9	5.4	0.06	0	1	78	21.4573	2	15	0	0	1	2	2	0	0	1	98.6667	2.33455	5.09259	159.221	0
4880	49	41.9	17.2	6.6	0.02	0	1	75	23.2446	4	25	0	0	1	2	2	0	0	1	71.1333	0.855102	7.42424	71.9304	0
4100	29	52.2	25.3	5.9	0.02	0	1	56	21.2306	2	18	1	0	2	2	1	0	0	1	98.4333	1.8	4.91525	212.784	0
6050	26.9	65.7	25	6.3	0.61	0	1	79	23.8054	2	15	0	0	3	0	0	0	0	1	96.3	2.44238	4.26984	153.615	0
5980	17.7	76.8	29.5	2.8	0.04	0	1	41	21.2306	3	25	0	0	2	2	2	0	0	1	98.5667	4.33898	6.32143	278.707	0
5340	39.1	52.5	16.2	6.9	0.02	0	1	69	21.7784	3	25	0	0	1	2	2	0	0	1	90.3333	1.34271	5.66667	77.5884	0
6530	20	75	5.3	6	0.09	0	1	85	22.9592	1	15	0	0	1	2	2	0	0	1	19.4	3.75	3.33333	40.5819	0
6790	24.3	71.8	18.6	3.5	0.05	0	1	59	24.8358	3	20	0	0	1	2	2	0	0	1	99.3333	2.95473	6.94286	112.729	0
5490	28.2	66.4	25.3	4.2	0.1	0	1	63	19.9762	2	15	1	0	1	1	0	3	1	1	57.1333	2.35461	6.71429	163.418	0
6200	33.7	60.5	18.5	4	0.05	0	1	81	24.2382	2	25	0	0	3	2	1	0	0	1	95.8333	1.79525	8.425	88.5422	0
8660	16.5	76.3	24.2	4.5	0.05	0	1	74	22.6409	1	5	0	0	3	1	1	0	0	1	95.1	4.62424	3.66667	169.361	0
2780	42.1	48.5	16.1	3.6	0.05	0	1	73	20.7198	1	5	0	0	2	2	1	0	0	1	94.1	1.15202	11.6944	137.562	0
8610	17.3	78.5	22.5	3.8	0.07	0	1	84	20.3333	8	40	0	0	2	2	2	0	0	1	93.5333	4.53757	4.55263	151.054	0
6880	27.5	65.1	24	6.1	0.38	4	2	81	21.7778	3	20	1	0	3	0	0	0	9	0	2.23333	2.36727	4.5082	126.85	1
5200	38.5	52.2	20.4	5	0.05	3	2	60	22.2137	3	35	2	0	3	0	0	0	13	0	22.4	1.35584	7.7	101.898	1
5700	33	57.7	29.8	6	0.01	0	1	37	20.3125	1	25	0	0	2	2	2	0	0	1	26.1667	1.74848	5.5	158.426	0
7140	32.2	58.7	21.4	6.9	0.03	0	1	68	20.3428	3	10	0	0	1	2	2	0	0	1	90.2667	1.82298	4.66667	93.0807	0
4040	29	55	25.2	6	0.01	0	1	39	20.4294	3	9.4	0	0	1	2	2	0	1	1	92.1	1.89655	4.83333	215.09	0
5500	23.8	69.3	24.7	5.1	0.05	0	1	84	19.6311	4	36	0	0	1	1	0	0	0	1	76.5	2.91176	4.66667	188.694	0
6750	33.5	61.7	31.8	3.7	0.03	0	1	44	28.578	3	25	1	1	3	2	2	0	0	1	90.8	1.84179	9.05405	140.63	0
8520	32.9	62.4	26.8	3.5	0.13	0	1	79	25.4767	3	20	0	0	1	2	2	0	4	1	44.4333	1.89666	9.4	95.6091	0
7010	28.7	63.6	20.2	5.7	0.04	0	4	84	20.3619	1	10	0	0	1	2	2	0	0	0	80.7	2.21603	5.03509	100.404	1
3910	33.5	59.6	16.2	4.6	0.01	0	1	50	23.1247	3	55	1	0	1	2	2	0	2	1	89.5667	1.7791	7.28261	123.678	0
3480	44.8	48	25.3	5.2	0.01	4	5	51	20.9644	1	12	0	0	2	2	1	0	11	0	53.8667	1.07143	8.61538	162.279	1
6120	34.8	54.5	22	6	0.12	0	1	82	28.3632	3	19	0	0	1	2	2	0	0	1	86.8667	1.56609	5.8	103.298	0
50590	29.7	64.4	26.1	4.5	0.14	0	1	77	28.0689	1	10	0	1	1	2	2	0	0	1	33.3333	2.16835	6.6	17.3708	0
4990	28.7	64.7	16.9	6	0.02	0	1	60	24.5578	1	10	0	0	2	2	2	0	1	1	89.4	2.25436	4.78333	118.006	0
4130	44.3	49.7	22.6	4.6	0.42	4	5	57	20.4294	3	9	0	0	1	2	2	0	0	0	11.7333	1.1219	9.63043	123.525	1
3750	35	62	21.1	3	0.09	0	1	84	21.9479	2	22	0	0	3	2	2	0	0	1	45.4333	1.77143	11.6667	160.762	0
3830	29	59	15.3	6.8	0.03	0	1	34	17.5781	1	12	0	0	3	1	1	3	0	1	79.9333	2.03448	4.26471	137.751	0
3840	42.2	50	15.8	5.7	0.03	0	1	59	25.7117	2	11	1	1	2	2	2	0	0	1	63.2667	1.18483	7.40351	97.502	0
5900	39.2	51.5	27.8	6.6	0.1	0	1	63	34.1932	3	5	1	2	1	2	2	0	0	1	87.3333	1.31378	5.93939	120.201	0
4650	29	64.6	22.1	5.8	0.43	0	1	56	14.4531	4	21	0	0	3	2	1	0	0	1	72.9	2.22759	5	163.886	0
5940	25.6	62.8	34.2	4.9	0.13	0	1	46	30.1194	1	16	1	1	2	2	2	0	0	1	88.4333	2.45312	5.22449	224.905	0
6470	31.7	61	19.4	5.3	0.11	0	1	65	22.3478	4	12	0	0	1	2	2	0	0	1	85.9	1.92429	5.98113	94.5885	0
6770	33.8	55	25.2	4.7	0.04	0	1	44	24.1672	3	22	1	0	1	2	2	0	12	1	82.4667	1.62722	7.19149	110.127	0
4560	14	73	29	9	0.51	0	1	79	22.9719	1	25	0	0	1	2	2	0	1	1	75.4667	5.21429	1.55556	454.261	0
6350	21.1	75	35.4	2.8	0.23	0	1	61	24.2568	3	28	0	0	3	1	0	0	0	1	76.7667	3.5545	7.53571	264.209	0
8300	27.7	62.4	22.7	6.3	0.09	0	1	79	22.9398	1	13	0	0	1	2	2	0	0	1	85.8	2.25271	4.39683	98.7343	0
6320	39.1	53.7	20.3	5.5	0.03	0	1	72	28.6706	1	18	0	0	2	2	2	0	0	1	75.2333	1.3734	7.10909	82.149	0
6490	29.4	62.7	26.4	4	0.31	0	1	53	22.8269	1	18	1	2	3	0	0	0	0	1	81.4667	2.13265	7.35	138.36	0
6100	28.5	58.2	22.6	7.4	0.26	0	1	83	30.478	2	20	0	0	3	2	1	0	1	1	75.4667	2.04211	3.85135	129.997	0
3440	41.6	49	13.9	7.6	0.03	0	1	80	29.1955	1	24	0	0	1	2	2	0	0	1	79.2667	1.17788	5.47368	97.1322	0
6360	29.9	65.9	25.6	3.3	0.06	3	2	44	17.6048	16	30	3	2	3	1	1	3	20	0	24.6	2.20401	9.06061	134.621	1
5460	40.1	54.5	18.3	4.4	0.02	0	1	69	22.9874	1	19	0	0	3	2	2	0	0	1	80.1333	1.3591	9.11364	83.5823	0
3920	46.2	41.8	11.4	6.9	0.13	0	1	84	31.1224	3	27	2	2	3	2	2	0	2	1	36.4667	0.904762	6.69565	62.9473	0
4860	32	49	29.1	4	0.25	0	1	62	26.1719	3	17	2	1	1	2	2	0	1	1	79.9	1.53125	8	187.114	0
4950	45.4	47.6	11.9	5.1	0.09	0	1	63	27.9267	1	13	3	2	1	2	2	0	1	1	80.1	1.04846	8.90196	52.9524	0
3390	23.6	64.8	18.6	8.3	0.01	4	5	62	24.2382	1	45	2	1	3	2	1	3	7	0	15.5667	2.74576	2.84337	232.488	1
4850	36.1	57.1	21.4	5.2	0.04	0	1	62	25.4375	1	15	1	1	1	2	2	0	2	1	78.9333	1.58172	6.94231	122.226	0
5210	29.9	61.6	26.6	4.2	0.04	4	5	55	20.9644	1	30	3	3	2	2	1	0	8	0	24.8333	2.0602	7.11905	170.755	1
4640	25.2	55.4	27.3	5.4	0	0	1	45	23.4952	3	19	2	1	1	2	2	0	3	1	71.2333	2.19841	4.66667	233.477	0
4490	40	47	34.3	6	0.18	0	1	60	29.5525	1	5	0	0	1	2	2	0	0	1	35.2667	1.175	6.66667	190.98	0
3200	34.3	58.1	11.1	7.2	0.07	0	1	68	22.8269	3	11	1	0	1	2	2	0	0	1	76.7333	1.69388	4.76389	101.13	0
6240	27	65	31.1	3	0	0	1	53	26.3702	1	16	1	1	2	2	2	2	2	1	73.6667	2.40741	9	184.592	0
4230	32.4	60.9	20.5	4.3	0.02	0	1	66	23.2834	2	19	2	2	3	2	1	3	0	1	75.9333	1.87963	7.53488	149.578	0
4080	22.1	72	10	4.7	0.05	0	1	63	30.1315	2	25	2	2	3	0	0	0	0	1	59.6667	3.25792	4.70213	110.904	0
4910	26.5	67.8	24.8	4.1	0.02	0	1	60	24.5268	3	22	1	1	1	2	2	0	0	1	71.2	2.55849	6.46341	190.601	0
4610	39.9	52.3	23.2	4.1	0.02	0	1	57	18.2615	2	34	3	1	3	2	2	0	1	1	23.2	1.31078	9.73171	126.129	0
5310	20.2	75.8	22.7	3.2	0.05	0	1	46	18.9181	1	13	0	1	1	2	2	0	0	1	74.4333	3.75248	6.3125	211.631	0
5650	25.5	70.1	20.8	3.7	0.01	0	1	60	18.75	2	35	3	3	3	0	0	3	3	1	72.7	2.74902	6.89189	144.369	0
5020	28.7	66.5	21.2	4.2	0.02	0	1	44	21.83	1	24	1	1	3	2	2	1	0	1	69.3667	2.31707	6.83333	147.147	0
8880	25.8	68.9	28.3	3.8	0.19	0	1	36	26.0584	1	11	1	0	1	2	2	0	0	1	61.6333	2.67054	6.78947	123.525	0
7940	25.9	66.4	23	5.4	0.25	0	1	77	29.903	2	32	1	0	3	2	2	0	0	1	70.9667	2.56371	4.7963	111.843	0
3660	39.3	49.8	31.9	5.7	0.01	0	1	53	20.0288	11	8	1	1	2	2	0	3	0	1	68.0667	1.26718	6.89474	221.777	0
4520	29.4	65.2	18.3	3.5	0.02	0	1	76	30.1788	3	22	1	0	1	2	0	0	4	1	65.8333	2.21769	8.4	137.71	0
6000	22.2	68.1	20.8	4.2	0.14	0	4	85	23.6832	3	16	1	2	1	2	2	0	6	1	53.6	3.06757	5.28571	156.156	0
4740	26.2	64.1	20.3	7.4	0.02	7	2	50	19.563	3	70	3	3	3	0	0	1	15	0	1.76667	2.44656	3.54054	163.462	1
4420	23	71	17.2	5	1.13	2	5	75	17.7458	2	27	3	2	3	0	0	1	1	0	12	3.08696	4.6	169.191	1
7180	43.7	50.2	26.6	4.2	0.08	0	1	52	24.653	1	10	1	1	3	0	0	1	0	1	68.5667	1.14874	10.4048	84.7766	0
5800	20.3	73.7	26.6	4.5	0.2	1	5	57	28.617	15	20	3	2	3	0	0	3	0	0	13.1	3.63054	4.51111	225.922	1
4180	23	70.1	16.5	6.5	0.07	0	1	87	18.4202	4	35	0	0	1	2	2	0	0	1	13.6	3.04783	3.53846	171.625	0
9260	13.9	82.9	35.5	2.4	0.15	0	1	72	21.5045	8	33	1	1	1	2	2	0	0	1	10.7	5.96403	5.79167	275.805	0
6800	31	62	18.5	4	0.02	0	1	85	21.0856	2	26	0	1	1	2	1	0	0	1	27.4	2	7.75	87.7609	0
4650	28.4	64.7	29.2	4.1	0.39	6	5	42	31.1111	3	30	0	0	2	2	1	0	1	0	29.1333	2.27817	6.92683	221.112	1
6300	22.5	73	26.4	3	0.03	1	5	56	28.1337	1	35	3	0	2	2	0	0	0	0	8.26667	3.24444	7.5	186.243	1
5510	21.8	74.7	17.8	2.9	0.04	0	1	84	22.806	1	27	1	1	1	2	0	0	0	1	51.1	3.42661	7.51724	148.188	0
6870	25.6	67.8	31.9	2.9	0.04	8	5	48	21.5645	3	28	2	1	1	1	2	0	0	0	9.13333	2.64844	8.82759	181.382	1
4130	37	57.1	24.5	3.9	0.06	0	1	65	30.2222	1	29	1	1	1	2	2	0	0	1	63.9667	1.54324	9.48718	160.33	0
7880	39.2	53.6	28	4.4	0.09	0	1	54	24.5603	8	12	0	0	1	2	2	0	0	1	65.6667	1.36735	8.90909	90.6454	0
3940	43.7	50.5	31.3	4.8	0.06	0	1	75	22.3674	3	25	0	0	1	2	2	0	0	1	64.3667	1.15561	9.10417	181.789	0
3790	42	49	21.8	7.4	0.05	0	1	74	20.1746	3	12	0	0	3	0	0	2	0	1	62.2667	1.16667	5.67568	136.952	0
5880	20.2	75	19.8	3.4	0.01	0	1	62	22.1836	3	20	0	1	1	2	1	0	0	1	57.8	3.71287	5.94118	166.7	0
5780	15.6	76.7	19.5	5.7	0.04	0	1	66	22.5069	1	6	0	0	1	2	2	0	0	1	64.1333	4.91667	2.73684	216.263	0
3420	58	31	24.5	9	0.05	0	4	71	18.8776	1	25	1	0	3	0	0	3	0	1	14.4667	0.534483	6.44444	123.513	0
5120	30	58	5.3	6	0.22	0	4	85	18.4676	3	22	0	0	1	3	3	0	0	1	48.4333	1.93333	5	34.5052	0
5700	18	72	17.7	5	0.58	0	4	78	20.9275	10	26	1	1	1	3	1	0	0	1	22.5667	4	3.6	172.515	0
5920	29.2	63.7	22.8	4.9	0.04	0	1	50	19.7777	2	12	0	1	3	3	3	1	0	1	61.8	2.18151	5.95918	131.896	0
6280	53.2	40.7	17	3.7	0.26	0	1	55	30.3302	11	60	1	0	1	3	1	0	0	1	61.5333	0.765038	14.3784	50.8836	0
3650	46.6	46	19.6	4.7	0	0	1	48	25.8065	8	20	0	0	#NULL!	3	3	0	0	1	60.5333	0.987124	9.91489	115.233	0
2970	31	63.6	14.3	3.4	0.07	0	1	87	20.9275	11	2	0	0	1	3	3	0	0	1	62.1333	2.05161	9.11765	155.317	0
4710	44.4	48.2	19.2	4.7	0.03	0	1	61	23.2446	2	15	1	0	3	3	2	0	0	1	57.8333	1.08559	9.44681	91.8116	0
4640	25	67.2	22.8	5.8	0.03	0	1	46	20.4382	1	12	1	1	2	3	3	0	4	1	58.6333	2.688	4.31034	196.552	0
6300	37.8	56.5	20.8	3.3	0.08	0	1	71	31.1111	1	7	1	1	1	3	3	0	0	1	58.1333	1.49471	11.4545	87.3436	0
9820	31.4	63.3	29.4	3.9	0.06	0	1	51	25.9695	3	22	1	1	2	3	1	0	2	1	58.3333	2.01592	8.05128	95.3468	0
6870	25.6	67.8	31.9	2.9	0.04	0	1	48	21.5645	1	9	0	0	1	2	1	0	1	1	56.9	2.64844	8.82759	181.382	0
4350	26.4	66.5	17	5.5	0.06	0	1	60	26.8352	2	22	1	0	3	2	0	3	0	1	55.0333	2.51894	4.8	148.032	0
4100	38.8	53.2	20.4	4.9	0.06	0	1	87	25.6837	3	22	1	1	1	2	1	1	4	1	10.5333	1.37113	7.91837	128.237	0
6040	17.4	77.3	25.2	3.8	0.12	0	1	62	28.2284	1	30	1	1	3	3	3	0	0	1	47.7667	4.44253	4.57895	239.781	0
5170	24.2	69.8	21.9	4.1	0.03	0	1	53	22.8928	4	20	0	0	1	3	2	0	2	1	55.6333	2.8843	5.90244	175.04	0
4340	30.4	64.2	19	4.4	0.03	0	1	85	22.83	2	33	3	2	3	0	3	2	1	1	38.7333	2.11184	6.90909	144.009	0
5810	16.5	79.7	18	2.9	0.07	0	1	54	24.5578	1	0	0	0	2	0	0	3	0	1	54	4.8303	5.68966	187.764	0
5730	42.1	51.5	20.1	4.9	0.03	0	1	67	27.1111	1	28	1	1	3	3	3	0	13	1	51.6333	1.22328	8.59184	83.3219	0
5570	24.6	68.4	17.7	3.4	0.01	0	1	41	21.9671	3	29	1	1	1	2	2	1	1	1	54.4	2.78049	7.23529	129.176	0
6730	30.6	65.6	30	3.4	0.06	0	1	72	22.2222	2	24	1	1	1	0	0	0	2	1	49.4333	2.14379	9	145.675	0
5630	29.1	64.6	24.3	4.4	0.43	0	1	76	31.5963	1	30	1	0	1	2	2	0	1	1	51.7333	2.21993	6.61364	148.322	0
5750	32.3	59.4	23	4.9	0.13	3	5	43	23.0469	2	38	2	0	3	2	2	0	0	0	39.4	1.83901	6.59184	123.839	1
6330	16.3	78.9	19.8	4.1	0.06	5	5	57	23.9224	13	28	3	0	2	3	1	1	3	0	38.6333	4.84049	3.97561	191.9	1
5440	39.7	51.5	30.4	5.3	0.05	0	1	45	22.3703	1	40	1	0	1	2	0	3	0	1	50.8333	1.29723	7.49057	140.762	0
5950	25.4	66.9	19.8	5.4	0.02	0	1	84	20.1726	2	18	0	0	1	2	2	0	0	1	52.2333	2.63386	4.7037	131.013	0
6220	21.4	71.5	24.5	4.7	0.08	0	1	69	30.6293	10	10	0	0	1	2	0	1	0	1	49.7667	3.34112	4.55319	184.061	0
6090	36.3	57.8	25.5	4.9	0.48	0	1	67	17.5278	1	16	1	1	2	0	0	0	0	1	51.4333	1.59229	7.40816	115.35	0
6650	36.8	55.6	22.7	3.5	0.04	11	5	42	19.0039	1	40	1	0	3	2	0	0	0	0	25.7	1.51087	10.5143	92.7591	1
4530	26.7	64.4	31.2	4.9	0.45	0	1	69	27.551	2	26	1	1	1	2	2	1	0	1	37.3667	2.41199	5.44898	257.956	0
8310	35.6	59.3	22.5	4.2	0.08	0	1	82	29.3413	1	9	0	0	2	2	2	0	0	1	42.4667	1.66573	8.47619	76.0557	0
3340	48.5	43.4	20.6	6.3	0.01	0	1	74	25.1496	1	3	0	0	1	2	0	0	0	1	50.6	0.894845	7.69841	127.168	0
5810	39.2	54.4	20.8	4	0.22	0	1	71	21.9138	1	22	0	0	3	2	2	0	0	1	48.6333	1.38776	9.8	91.3274	0
4030	29.8	63.7	19.2	4	0.01	0	1	54	25.9645	1	29	1	1	1	0	0	3	0	1	45	2.13758	7.45	159.875	0
3790	35.4	58.5	19.6	4.2	0.16	0	1	60	30.2222	1	23	1	1	1	2	2	0	0	1	46.9333	1.65254	8.42857	146.088	0
7950	39.5	50.8	23.1	7.2	0.43	0	1	53	25.462	1	45	2	1	1	2	2	0	17	1	47.7667	1.28608	5.48611	73.561	0
4080	28.9	64.5	19.9	5.4	0.02	0	1	61	21.9138	11	3	2	0	1	2	0	3	0	1	47.4	2.23183	5.35185	168.77	0
3930	24.4	68.2	20.4	6.1	0.06	0	1	73	25.3902	3	13	0	0	1	2	2	0	0	1	48.7	2.79508	4	212.739	0
6360	27.5	68.8	36.3	2.4	0.1	0	1	42	17.6254	1	37	2	2	1	2	2	3	2	1	46.8667	2.50182	11.4583	207.547	0
3610	33.2	56.5	13.1	7.5	0.09	0	1	48	20.3125	10	13	0	0	1	2	2	0	0	1	7.26667	1.70181	4.42667	109.301	0
4580	32.8	62.7	24	4.1	0.17	0	1	54	23.0469	2	30	1	1	3	0	0	0	0	1	42	1.91159	8	159.761	0
5760	29.7	56.4	27.2	5.4	0.01	0	1	67	29.5553	15	45	1	0	3	0	0	3	0	1	45.4	1.89899	5.5	158.997	0
5930	57.2	33.6	30.1	5.2	0.06	0	1	64	32.4142	3	16	0	0	1	2	2	0	0	1	44.1333	0.587413	11	88.7393	0
10700	22	73.2	22.1	3.7	0.07	0	1	28	18.9745	15	26	1	0	3	2	2	0	0	1	44.0667	3.32727	5.94595	93.8828	0
7940	43.3	50.1	25.2	4.7	0.15	0	1	71	23.9224	2	30	1	0	3	2	0	1	0	1	44.0667	1.15704	9.21277	73.298	0
4690	42.9	47.1	22.4	6.8	0.03	0	1	58	21.6441	1	19	0	0	1	2	2	0	0	1	45.7	1.0979	6.30882	111.331	0
4430	30	62.3	18	5	0.06	0	1	84	27.0062	2	17	0	0	1	2	2	0	0	1	43.5667	2.07667	6	135.44	0
5460	29.7	64.5	20.7	4.6	0.08	11	2	84	21.9289	1	17	0	0	1	0	0	0	0	0	22.6667	2.17172	6.45652	127.65	1
5060	33.2	62	18.3	3.6	0.06	0	1	61	23.4224	1	1.1	0	0	1	2	2	0	0	1	43.5	1.86747	9.22222	108.934	0
2590	30.9	61.4	20.9	5.4	0.01	0	1	52	24.4646	1	1.5	0	0	3	2	2	0	0	1	40.8667	1.98706	5.72222	261.149	0
5050	34.7	59.1	25.7	4.4	0	0	1	46	20	1	2.3	1	0	1	2	2	0	0	1	42.2667	1.70317	7.88636	146.66	0
5940	33.7	58.9	28.7	3.9	0.1	0	1	38	27.4762	1	0.5	0	0	1	2	2	1	0	1	41.5667	1.74777	8.64103	143.372	0
3060	19	75.7	17	3.9	0.19	0	1	82	27.8742	1	25	1	1	3	2	1	0	1	1	33.7667	3.98421	4.87179	292.398	0
2820	41.5	51	14.7	6	0.01	0	1	74	20.1389	1	30	1	0	1	2	1	0	2	1	39.1333	1.22892	6.91667	125.609	0
7110	20	73.6	30	4.6	0.37	2	5	50	29.5525	2	23	1	1	3	2	2	3	2	0	20.7667	3.68	4.34783	210.97	1
8940	16.9	76.8	40.6	4.1	1.97	0	1	85	17.805	6	25	1	1	2	0	0	1	1	1	39.4	4.54438	4.12195	268.721	0
5000	27.6	62	27	6	0.61	0	1	45	27.0552	1	10	0	0	1	2	2	0	0	1	38.0667	2.24638	4.6	195.652	0
5720	25.5	69.5	19.6	4	0.09	0	1	70	22.0604	1	17	0	0	1	2	2	1	0	1	37.9667	2.72549	6.375	134.375	0
4620	30.1	60.6	21.5	5	0.09	0	1	69	25.2994	1	16	1	1	3	0	0	0	8	1	37.8667	2.01329	6.02	154.607	0
5520	51.8	38.4	21.1	3.8	0.04	0	1	60	30.7004	4	13	0	0	1	2	2	0	0	1	23.8667	0.741313	13.6316	73.7927	0
5730	19.7	76.8	24.2	3	0.64	0	1	57	29.7211	2	34	0	0	1	2	2	1	0	1	38.6	3.89848	6.56667	214.385	0
4220	44.3	45.7	26.1	8.8	0.08	0	1	67	20.6131	3	12	0	0	1	2	2	1	0	1	37.4	1.0316	5.03409	139.613	0
5780	25.1	67.1	26.9	6.1	0.83	0	1	58	26.8386	4	18	0	0	1	2	2	0	0	1	35.4333	2.67331	4.11475	185.417	0
7540	27.3	67.4	29.2	3.7	0.04	0	1	64	23.6832	3	21	0	0	1	2	2	0	2	1	36.2	2.46886	7.37838	141.856	0
5310	35.4	57.8	33.1	5.8	0.03	0	1	46	26.6389	1	20	3	1	1	2	2	1	4	1	36.8333	1.63277	6.10345	176.088	0
6910	35	59.3	28.4	3.3	0.22	0	1	56	22.3478	1	22	0	1	1	2	1	1	0	1	35.5333	1.69429	10.6061	117.428	0
6720	36	59	24.6	3.6	0.09	3	5	74	27.3923	2	22	0	0	3	2	2	1	1	0	9.66667	1.63889	10	101.687	1
5220	37.5	53.3	30.2	5.6	0.1	0	1	53	27.3399	1	10	1	1	2	0	0	0	0	1	35.6333	1.42133	6.69643	154.278	0
4310	39.9	54.5	18.6	4.6	0.2	0	1	51	22.7694	2	40	0	0	1	2	2	1	2	1	35.2	1.36591	8.67391	108.159	0
4010	16.2	78.1	25.7	4.7	0.03	0	1	69	24.1546	10	19	0	0	2	3	3	1	1	1	34.2333	4.82099	3.44681	395.616	0
5440	28.7	65.6	20	5.1	0.03	0	1	61	23.3056	1	30	1	0	3	3	3	1	2	1	32.0667	2.28571	5.62745	128.1	0
9940	19.5	77.7	27.4	2.3	0.04	0	1	84	24.2568	3	25	0	0	1	3	0	1	0	1	11.8667	3.98462	8.47826	141.361	0
5430	49.2	43.8	25	3.1	0.11	0	1	58	24.0344	1	28	1	1	2	0	0	3	0	1	30.8333	0.890244	15.871	93.5783	0
8200	17.4	77.8	26.5	4.4	0.2	0	1	65	19.2894	2	41	1	0	3	1	0	3	0	1	31.6667	4.47126	3.95455	185.73	0
5820	21.8	69.9	23	4.5	0.02	0	1	42	18.75	3	18	0	0	1	3	3	0	0	1	30.8333	3.20642	4.84444	181.279	0
6980	38	50	28.3	4	0.07	0	1	51	31.25	1	18	0	0	1	3	3	1	0	1	30.9667	1.31579	9.5	106.696	0
5340	36.1	56.9	32	5.1	0.02	0	1	86	25.5594	13	18	1	0	1	3	3	0	0	1	32.3	1.57618	7.07843	165.997	0
3400	39.4	51.4	24.5	5.6	0.22	0	1	38	18.902	2	10	0	0	3	1	0	3	0	1	31	1.30457	7.03571	182.89	0
4180	24.6	57.7	21.1	11.2	0.03	0	1	66	18.0802	1	35	0	0	1	3	0	1	0	1	31.3667	2.34553	2.19643	205.197	0
5740	16.7	74.5	22.4	6.8	0.27	0	1	83	16.8889	1	14	0	0	1	3	0	1	0	1	10.0667	4.46108	2.45588	233.679	0
4960	35.3	59.5	17.5	3.6	0.02	0	1	87	24.064	1	11	0	0	1	3	3	1	1	1	28.2	1.68555	9.80556	99.9497	0
3870	44.7	48.4	18.1	5.9	0.04	0	1	87	23.8048	4	35	0	0	1	3	2	1	0	1	21.4667	1.08277	7.57627	104.631	0
6840	32	56.5	20.8	4.2	0.06	0	1	68	24.5268	1	11	0	0	1	3	3	0	0	1	29.8333	1.76562	7.61905	95.0292	0
5610	16.4	76.4	21.4	4.5	0.67	0	1	85	22.83	2	27	0	0	1	3	3	0	0	1	20.4667	4.65854	3.64444	232.599	0
3970	42.8	47.1	22.1	4.8	0	0	1	32	17.6309	1	7	0	0	1	3	3	0	0	1	29.0333	1.10047	8.91667	130.064	0
7790	18.2	75.3	21.8	4.9	0.01	0	1	76	23.4566	4	35	0	0	2	3	3	0	0	1	28.1	4.13736	3.71429	153.762	0
4020	30.1	59.4	18.4	4.5	0.23	0	1	69	27.2763	15	10	0	0	3	3	3	3	0	1	28.4	1.97342	6.68889	152.064	0
5280	36.2	60	21.9	3.4	0.08	0	1	68	28.6501	1	12	0	0	1	3	3	0	0	1	26.1	1.65746	10.6471	114.578	0
5090	23	70.9	38	3.9	0.03	0	1	70	20.83	2	17	0	0	1	3	3	0	0	1	25.6	3.08261	5.89744	324.592	0
4510	41	47.2	18.2	6.7	0.06	0	1	50	23.634	10	14	0	0	1	3	3	0	1	1	26.3	1.15122	6.1194	98.4263	0
4190	46.5	47.2	15.8	4.8	0.04	0	1	56	24.7768	2	14	1	0	3	0	0	0	0	1	26.3333	1.01505	9.6875	81.0943	0
4780	29.9	62.6	17.9	4.6	0.32	0	1	61	28.6215	2	25	0	1	3	3	1	2	1	1	25.7	2.09365	6.5	125.243	0
5960	40.1	53.8	26.5	4.7	0.01	0	1	44	20.3954	2	12	0	0	3	0	0	0	0	1	23.7667	1.34165	8.53191	110.881	0
6580	27.1	65	21.8	6.5	1.01	0	1	63	22.5215	2	11	0	0	1	3	3	1	0	1	24.2	2.39852	4.16923	122.254	0
5580	34.6	58.6	24.4	3.4	0.26	0	1	50	20.7756	6	25	1	0	2	0	2	3	0	1	24.7	1.69364	10.1765	126.38	0
3800	38.2	54.7	19.2	5.5	0.19	0	1	58	29.5858	2	28	2	0	3	2	3	3	0	1	25.2667	1.43194	6.94545	132.268	0
5270	28.5	65.6	20.6	5.1	0.01	0	1	71	22.9874	1	21	0	0	1	2	0	3	1	1	25.0333	2.30175	5.58824	137.155	0
7670	33.2	59.1	23.1	6.3	0.04	0	1	84	20.4518	2	18	1	1	3	3	3	1	0	1	23.4	1.78012	5.26984	90.7149	0
4450	18.9	71.9	24.5	5.6	0.02	0	1	41	18.1955	1	24	1	0	2	2	2	0	0	1	23.1333	3.80423	3.375	291.303	0
5100	24.7	67.3	22	4.7	0.03	0	1	54	22.7615	1	1.5	1	0	3	3	1	1	12	1	21.7333	2.7247	5.25532	174.645	0
8430	23.7	71.9	32.7	2.5	0.02	0	1	63	18.4202	1	22	0	0	3	3	0	3	0	1	20.0333	3.03376	9.48	163.671	0
5930	25.3	69.1	24.6	4	0.03	0	1	75	21.3333	1	24	1	1	3	3	1	3	1	1	21.4333	2.73123	6.325	163.968	0
5130	28.8	66.1	17.7	3.3	0.93	0	1	57	26.1752	2	42	1	1	1	3	3	1	5	1	21.2667	2.29514	8.72727	119.802	0
8610	26.9	66.7	23.5	4.8	0.37	0	1	70	30.588	6	31	1	0	3	2	1	1	0	1	19.2333	2.47955	5.60417	101.464	0
5970	27.3	65.9	21.6	4	0.06	0	1	39	24.7475	10	45	0	0	1	3	0	3	7	1	20.1	2.41392	6.825	132.531	0
6380	32.9	58.3	38.7	5.5	0.08	0	1	67	24.3232	2	18	0	0	1	3	3	1	4	1	20.4	1.77204	5.98182	184.372	0
6900	26.4	67.6	15.6	4.5	0.22	0	1	89	23.7812	1	13	0	0	3	3	3	0	0	1	18.3667	2.56061	5.86667	85.639	0
5290	24.2	65.6	30.4	5.9	0.01	0	1	64	18.8588	2	22	1	0	3	3	2	1	2	1	17.5333	2.71074	4.10169	237.467	0
3250	33.5	57.3	17.2	4	0.07	0	1	36	18.026	13	45	1	0	2	3	3	0	12	1	18.9667	1.71045	8.375	157.979	0
3340	42.8	50.9	18.9	4.2	0.02	0	1	63	21.6413	2	10	1	0	3	3	0	0	0	1	18.5	1.18925	10.1905	132.212	0
5120	31.1	59.3	20.6	4.1	0.05	0	1	67	20	3	22	0	0	1	3	3	1	0	1	16.0333	1.90675	7.58537	129.371	0
7860	28.9	64.9	24.4	5.3	0.09	0	1	86	24.3948	1	30	1	0	2	3	1	1	0	1	16.6333	2.24567	5.45283	107.416	0
4660	38.8	52.2	20.1	4.9	0.01	0	1	65	21.0828	1	31	1	0	2	1	1	1	1	1	16.1333	1.34536	7.91837	111.168	0
6450	31.3	61.3	23.7	4.5	0.05	0	1	74	25.5588	1	20	0	0	2	3	3	0	0	1	17	1.95847	6.95556	117.394	0
7110	31.4	61.7	25.9	6.2	0.26	0	1	72	20.4467	2	37	1	0	3	3	3	0	0	1	15.7333	1.96497	5.06452	116.011	0
9520	24.6	69.5	28.6	4.1	0.09	0	1	32	24.6711	2	25	1	0	3	3	3	0	1	1	16.4333	2.8252	6	122.122	0
4610	26.5	65.5	12.7	5.4	0.22	0	1	84	19.7531	15	48	1	0	3	0	0	0	0	1	17.3667	2.4717	4.90741	103.958	0
5390	28.2	59.3	15.3	9.3	0.06	0	1	71	18.662	2	15	0	0	1	3	3	0	0	1	16.7667	2.10284	3.03226	100.659	0
5290	38.9	54.1	17.6	3	0.1	0	1	71	27.268	2	18	0	0	1	3	3	0	0	1	11.2667	1.39075	12.9667	85.5278	0
7390	22.1	71.7	21.8	5	0.11	0	1	56	24.6548	1	21	0	0	3	2	3	0	0	1	10.2	3.24434	4.42	133.481	0
5660	32.7	60.8	22.2	4.9	0.01	0	1	46	18.2563	2	15	1	0	2	2	3	0	0	1	16.2	1.85933	6.67347	119.947	0
4390	42.6	50.3	10.7	3.4	0.07	0	1	74	28	3	19	0	0	1	3	2	0	1	1	15.8333	1.18075	12.5294	57.215	0
5210	44.1	50.9	20.5	3.1	0.06	0	1	59	23.9361	4	65	1	0	1	3	0	0	1	1	13.6333	1.1542	14.2258	89.2231	0
3770	31.6	54.9	35	6.9	0	0	1	46	24.7721	8	28	1	0	#NULL!	1	3	0	4	1	15.3667	1.73734	4.57971	293.792	0
6430	35.6	56.1	30	5.6	0.03	0	1	43	21.2874	1	6	0	0	2	0	3	1	0	1	15.2667	1.57584	6.35714	131.057	0
4660	34.5	58.7	16.7	4.9	0.02	0	1	59	24.3418	15	26	1	0	3	2	2	2	0	1	14.7333	1.70145	7.04082	103.875	0
5520	29.3	64.7	30.9	4.2	0.05	0	1	70	29.278	4	22	1	0	1	3	3	0	2	1	13.5667	2.20819	6.97619	191.052	0
3190	27.9	64.3	18.5	5.3	0.05	0	1	66	25.9645	2	60	1	0	3	3	0	1	0	1	13.3333	2.30466	5.26415	207.863	0
4920	34.3	60	15	3.5	0.08	0	1	90	25.0413	6	10	0	0	2	1	0	0	0	1	10.2333	1.74927	9.8	88.8857	0
4290	39.9	53.3	19.5	4.7	0.13	0	1	71	24.3007	1	28	0	0	1	3	3	0	0	1	12.5667	1.33584	8.48936	113.921	0
5720	24.3	71.2	17.1	3.5	0.04	0	1	62	18.4265	1	15	1	0	3	1	2	0	0	1	13.1667	2.93004	6.94286	123.025	0
9350	28.8	66.6	19.8	3.4	0.02	0	1	65	19.9762	3	23	1	0	1	3	1	0	8	1	11.1667	2.3125	8.47059	73.5294	0
7550	34.2	60.8	25	3.4	0.04	0	1	59	20.6612	1	10	0	0	3	0	0	2	0	1	12.8667	1.77778	10.0588	96.8204	0
5340	24.5	70.6	18	4.3	0.02	0	1	72	22.317	1	15	0	0	1	3	3	0	0	1	12.6333	2.88163	5.69767	137.583	0
7930	26.7	67.4	22.9	3.9	0.01	0	1	39	20.6612	2	27	1	0	3	2	2	1	1	1	13.1667	2.52434	6.84615	108.156	0
4790	35.1	50.1	28.7	6.3	1.11	0	1	63	22.5183	1	8	0	0	1	3	0	0	0	1	10.5667	1.42735	5.57143	170.702	0
7020	44.3	50.2	21.3	3.8	0.12	0	1	62	25.5367	1	28	1	1	3	3	0	0	9	1	10.3667	1.13318	11.6579	68.4918	0
5540	31.4	61	24.3	4.5	0.08	0	1	56	22.83	2	25	1	0	1	3	3	0	0	1	11.6333	1.94268	6.97778	139.69	0
6750	34.5	59.7	24.1	3	0.03	0	1	70	21.0517	2	2	0	0	2	3	3	0	0	1	10.8	1.73043	11.5	103.489	0
6060	35.6	56.6	30.4	4.5	0.05	0	1	46	25.7812	2	18	0	0	2	2	2	1	0	1	5.83333	1.58989	7.91111	140.913	0
7070	34.4	51.1	22.7	3.7	0.06	0	1	54	29.7576	1	18	0	0	1	2	2	0	0	1	5.73333	1.48547	9.2973	93.3357	0
5070	22.9	72.2	23.2	3.7	0.05	0	1	65	31.5011	3	14	0	0	1	2	2	0	0	1	5.73333	3.15284	6.18919	199.823	0
8430	44	46.2	31.6	7.5	0.34	0	1	42	28.9341	1	25	0	0	1	3	3	0	2	1	5.6	1.05	5.86667	85.1936	0
5820	33	61.2	22.6	4.6	0.04	0	1	48	21.2279	1	7	0	0	1	2	3	0	0	1	5.13333	1.85455	7.17391	117.672	0
4610	29.7	62.3	15.4	6.9	0.04	0	1	63	18.3594	3	14	0	0	1	3	2	1	0	1	5.13333	2.09764	4.30435	112.477	0
9660	28.5	60.8	26.3	7.1	0.1	0	1	66	25.2994	10	22	0	0	1	2	2	0	0	1	4.9	2.13333	4.01408	95.5287	0
4320	19.4	72.9	37.1	5.6	0.02	0	1	33	22.3674	1	32	1	1	2	2	3	3	0	1	4.9	3.75773	3.46429	442.679	0
6540	29.5	63.6	18.9	5	0.03	0	1	49	18.3594	2	14	0	0	1	2	1	0	2	1	4.9	2.15593	5.9	97.963	0
4680	32.1	63.7	19.1	3.4	0.02	0	1	59	18.026	3	12	0	0	1	3	3	0	0	1	10.2667	1.98442	9.44118	127.14	0
4630	26.8	68.1	19.1	2.6	0.01	0	1	49	18.75	1	15	1	0	3	0	0	0	0	1	10	2.54104	10.3077	153.928	0
4570	44	49.7	18.4	4.8	0.04	0	1	62	24.2568	3	15	1	0	2	0	0	3	1	1	9.7	1.12955	9.16667	91.5059	0
4970	21.1	73.1	30.3	3.8	0.02	0	1	48	21.4844	2	24	1	1	3	1	0	3	0	1	3.26667	3.46445	5.55263	288.937	0
4790	30.3	57.6	22.1	10	0.01	0	1	35	19.3962	2	18	1	0	1	3	3	0	0	1	2.8	1.90099	3.03	152.27	0
3720	42.5	52.9	17.1	4.3	0.05	0	1	63	25.8065	1	12	1	0	3	2	0	0	1	1	2.7	1.24471	9.88372	108.159	0
5190	47.2	45.4	18.2	3.1	0.02	0	1	61	24.3418	1	25	0	0	3	0	0	3	0	1	2.7	0.961864	15.2258	74.2954	0
5650	37.3	52.7	27.6	5	0.03	0	1	50	23.634	3	25	1	0	3	3	3	0	0	1	8.3	1.41287	7.46	130.964	0
8770	9.5	87.6	32.1	4.1	1.46	0	1	76	15.8169	1	100	1	0	3	2	2	3	3	1	2.33333	9.22105	2.31707	385.285	0
3780	43.7	48.6	19	4.8	0	0	1	44	19.313	1	10	0	0	1	3	3	0	0	1	5.06667	1.11213	9.10417	115.022	0
10870	42	50	46.5	7	0.32	0	1	46	21.0962	2	22	1	0	1	3	1	0	0	1	4.36667	1.19048	6	101.853	0
5180	29.2	64.8	14.1	5.2	0	0	1	46	18.0697	2	7	0	0	1	3	3	0	0	1	4.23333	2.21918	5.61538	93.2194	0
6460	36.5	54	30	4	1.8	0	1	57	33.0237	13	45	1	0	3	3	3	1	0	1	4.23333	1.47945	9.125	127.232	0
6900	26.7	65.8	19.5	3.7	0.11	0	1	88	29.5016	19	50	0	0	1	3	3	3	0	1	4.23333	2.46442	7.21622	105.846	0
4700	21.1	72.9	15.3	3	0.04	0	1	40	24.3496	2	15	0	0	3	0	0	0	0	1	4	3.45498	7.03333	154.281	0
6250	37.1	54.1	19.3	6.4	0.1	0	1	71	26.2227	1	30	1	0	3	0	0	2	0	1	3.76667	1.45822	5.79688	83.2345	0
3090	38.2	55	15.5	4.9	0.02	0	1	72	17.1045	2	22	0	0	1	3	3	3	0	1	3.3	1.43979	7.79592	131.314	0
4860	27.6	63.9	29.9	5.8	0.21	0	1	50	24.8358	2	50	1	1	3	2	2	3	2	1	3.3	2.31522	4.75862	222.908	0
7750	33	59.4	18.9	3.9	0.02	0	1	63	18.5529	1	25	1	0	3	0	0	3	0	1	2.5	1.8	8.46154	73.9003	0
7130	24.1	62.2	27.4	2.9	0.07	0	1	66	24.5268	3	12	0	0	1	3	3	0	0	1	2.5	2.58091	8.31034	159.457	0
4530	38.4	55.3	19.6	5.7	0.03	0	1	73	19.4363	2	30	1	0	2	3	1	1	0	1	2.5	1.4401	6.73684	112.675	0
6820	26.4	68.7	22.8	3.8	0.05	0	1	69	21.0772	2	24	1	0	3	0	0	0	0	1	2.36667	2.60227	6.94737	126.633	0
4010	42.1	52.5	17.6	4.2	0.06	0	1	57	19.8791	0	19	1	0	1	3	3	3	0	1	5	1.24703	10.0238	104.252	0
7960	32.3	62	18.8	4.5	0.1	0	1	66	24.3496	3	68	1	0	1	0	0	1	0	1	3.76667	1.9195	7.17778	73.121	0
6510	39.5	46.8	20.6	9.2	0.07	0	1	87	29.278	1	18	0	0	1	3	3	1	0	1	2	1.18481	4.29348	80.1104	0
4120	38.3	53.2	26	6.1	0.06	0	1	42	20.3125	3	35	1	0	2	0	0	0	1	1	3.03333	1.38903	6.27869	164.77	0
6440	12.7	81.7	21.6	5.1	0.01	0	1	49	15.8221	1	70	0	0	1	3	0	0	8	1	2.33333	6.43307	2.4902	264.097	0
5760	47	44.3	25.1	5.6	0.03	0	1	79	23.5556	1	8	1	0	1	3	2	1	0	1	2.66667	0.942553	8.39286	92.7157	0
5110	35.8	53.6	22.2	4.9	0.07	0	1	78	26.9137	1	8	0	0	1	3	3	0	0	1	2.2	1.49721	7.30612	121.353	0
2690	34.9	59.2	18.2	4.5	0.03	0	1	65	20.9275	3	26	0	0	1	3	0	0	0	1	2.4	1.69628	7.75556	193.862	0
6040	42.2	51.8	20.2	3.5	0.02	0	1	74	22.5069	5	15	0	0	1	3	3	0	0	1	1	1.22749	12.0571	79.2505	0
6990	38.1	56	38.7	5	0.19	0	1	67	21.7014	1	5	0	0	1	3	3	1	0	1	0.666667	1.46982	7.62	145.314	0
6940	33.6	57.5	22	4.6	0.02	0	1	76	21.9261	2	24	0	0	2	0	0	0	0	1	1.4	1.71131	7.30435	94.3461	0
3440	45.3	46.4	23.4	4.9	0.05	0	1	60	22.4766	3	10	0	0	1	3	3	1	0	1	1.03333	1.02428	9.2449	150.162	0
7460	27.2	64.8	20.7	3.6	0.11	0	1	75	22.83	2	30	1	0	2	3	1	1	2	1	0.933333	2.38235	7.55556	102.015	0
6860	27.4	63.7	20.3	5.1	0.03	0	1	37	22.2063	1	14	0	0	1	3	3	1	0	1	0.933333	2.32482	5.37255	107.999	0
3880	24.2	64.9	16	7	0.04	0	1	66	25.5367	1	18	1	0	3	3	3	1	0	1	0.566667	2.68182	3.45714	170.401	0
8640	38.9	55.9	22.4	3.8	0.03	0	1	52	25.6544	1	55	1	1	3	3	0	3	0	1	0.566667	1.43702	10.2368	66.6476	0
10290	24.8	68.7	29.1	5.5	1.68	0	1	66	25.2241	1	32	1	0	3	1	1	3	0	1	0.566667	2.77016	4.50909	114.032	0
4870	39.8	50.8	23.2	5.5	0.29	0	1	58	34.8899	1	4	0	0	1	3	3	1	0	1	0.233333	1.27638	7.23636	119.695	0
4540	23.8	63.9	18.9	5.7	0.04	0	1	64	16.8889	2	7	0	0	1	3	3	1	0	1	0.233333	2.68487	4.17544	174.916	0
5210	43	48.6	27.8	6.1	0.05	0	1	79	24.5268	3	15	0	0	1	3	0	0	0	1	0.1	1.13023	7.04918	124.091	0
7840	21.9	71.4	22	4.8	0.03	0	1	44	22.0317	1	13	0	0	1	3	3	0	0	1	0.1	3.26027	4.5625	128.133	0
